# Supplementary material for: MiCellAnnGELo: annotate microscopy time series of complex cell surfaces with 3D virtual reality
Source: Bioinformatics. 2023 Jan 11;39(1):btad013. doi: 10.1093/bioinformatics/btad013 (PMC9869652; doi:10.1093/bioinformatics/btad013)
Supplement: btad013_Supplementary_Data [file btad013_supplementary_data.zip]

Archive with 4 entries (4 files):
- MiCellAnnGELo_movie_2.m4v
- MiCellAnnGELo_movie_3.m4v
- MiCellAnnGELo_movie_4.m4v
- MiCellAnnGELo_movie_1.m4v
